# Supplementary material for: Characterization of Type I and Type III Collagen in the Intramuscular Connective Tissue of Wuzhumuqin Sheep
Source: Animals (Basel). 2023 Jan 24;13(3):395. doi: 10.3390/ani13030395 (PMC9913400; doi:10.3390/ani13030395)
Supplement: Supplementary file 1 [file animals-13-00395-s001.zip › Table S1.xlsx]

## Sheet: Sheet1
Table S1. qRT-PCR primer sequences.
Name	GeneBank No.	Primer	Fragment size
β-actin	NM_001009784.3	F:GCATCTGGCACCACACCTTC	20
		R:AGCCTGGGCCACATACA	20
COL1A1	XM_027974705.2	F:GGAATCAACCACGGACCAAGA	21
		R:GGGACCAGGCACGGAAAT	18
COL1A2	XM_004007726.5	F:CCATCTCGCCTGCCTATCC	20
		R:CTCCTCCTCTTTTGCCCACA	19
COL3A1	XM_004004514.5	F:GGAGTAGCAGGAGGAGTAGGA	21
		R:GCACCAGGATGACCAGATGT	20
F: Forward primer, R: Reverse primer.
